# Supplementary material for: Learning new sport actions: Pilot study to investigate the imitative and the verbal instructive teaching methods in motor education
Source: PLoS One. 2020 Aug 14;15(8):e0237697. doi: 10.1371/journal.pone.0237697 (PMC7428179; doi:10.1371/journal.pone.0237697)
Supplement: S1 Database — (XLSX) [file pone.0237697.s003.xlsx]

## Sheet: kinematics data
ID_subjects	Group	Gender	1NormPath	7NormPath	1Norm_Distance	7Norm_Distance	1NormX_Distance	7NormX_Distance	1NormY_Distance	7NormY_Distance	1Max_PeakVelocity	7Max_PeakVelocity	1Max_PeakAcceleration	7Max_PeakAcceleration	action	ID_subjects	Group	Gender	1NormPath	7NormPath	1Norm_Distance	7Norm_Distance	1NormX_Distance	7NormX_Distance	1NormY_Distance	7NormY_Distance	1Max_PeakVelocity	7Max_PeakVelocity	1Max_PeakAcceleration	7Max_PeakAcceleration	action	ID_subjects	Group	Gender	1NormPath	7NormPath	1Norm_Distance	7Norm_Distance	1NormX_Distance	7NormX_Distance	1NormY_Distance	7NormY_Distance	1Max_PeakVelocity	7Max_PeakVelocity	1Max_PeakAcceleration	7Max_PeakAcceleration	action	ID_subjects	Group
1	1	1	243.76	240.94	72.6	72.16	52.18	53.87	50.48	48.01	225.18	253.2	1802.76	1442	Shoulder stand	1	1	1	81.68	77.78	30.06	49.13	-27.49	-47.47	12.16	12.65	225.18	253.2	1802.76	1442	soccer	1	1	1	135.51	145.27	124	130.19	-123.98	-130.19	2.45	-0.55	159.7	148.2	863.6	852.3	vortex	1	1
6	1	1	274.74	251.45	72.09	68.28	49.23	44.4	52.66	51.88	178.91	208.63	1775.59	941.35	Shoulder stand	6	1	1	276.33	196.66	110.47	56.32	-108.32	-51.55	21.69	22.69	178.91	208.63	1775.59	941.35	soccer	6	1	1	55.21	39.66	47.08	31.02	-47.06	-30.95	1.41	1.94	82.74	68.14	580.8	649.3	vortex	6	1
12	1	1	234.97	230.92	77.38	77.26	58.37	55.08	50.8	54.17	163.32	206.68	1378.69	1165.79	Shoulder stand	12	1	1	140.5	133.75	61.09	55.88	-57.42	-53.76	20.84	15.22	163.32	206.68	1378.69	1165.79	soccer	12	1	1	114.32	134.81	105.92	93.33	-105.92	-123.54	0.08	0.95	181	188.6	1107	1039	vortex	12	1
21	1	1	295.1	240.79	73.2	65.78	46.84	37.77	56.25	53.85	190.46	226.07	1036.49	1073.88	Shoulder stand	21	1	1	93.12	98.96	69.54	45.52	-67.79	-43.67	15.51	12.86	190.46	226.07	1036.49	1073.88	soccer	5	2	1	111.91	94.49	96.22	81.76	-96.18	-81.74	2.94	1.75	123.5	149	615.1	994.2	vortex	21	1
24	1	1	279.34	287.62	88.95	90.66	67.44	68.86	57.99	58.98	193.28	222.75	2567.52	1673.19	Shoulder stand	24	1	1	194.54	101.27	100.22	62.47	-100.04	-60.69	6.1	14.79	193.28	222.75	2567.52	1673.19	soccer	7	2	1	146.99	13.37	104.89	5.13	-104.67	4	6.89	3.22	146	42.72	739.8	485.8	vortex	24	1
25	1	1	381.27	498.15	107.87	85.03	85.23	84.89	66.12	4.72	208.33	250.02	1230.27	1397.49	Shoulder stand	25	1	1	105.92	141.05	56.6	27.41	-53.1	-26.06	19.59	8.48	208.33	250.02	1230.27	1397.49	soccer	9	2	1	118.08	132.4	102.2	115.66	-102.19	-115.66	-1.61	-1.15	167.6	150.2	1035	1147	vortex	25	1
26	1	1	395.63	215.21	87.45	73.1	87.37	51.01	3.81	52.35	243.03	208.82	1842.68	1328.44	Shoulder stand	26	1	1	260.66	235.06	114.48	141.74	-110.61	-140.46	29.51	19.01	243.03	208.82	1842.68	1328.44	soccer	10	2	1	122.4	116.75	107.62	97.03	-107.61	-96.94	0.71	4.26	111.4	146.9	703.6	764.5	vortex	26	1
29	1	1	156.98	216.46	76.14	69.56	62.91	50.13	42.89	48.22	304.38	230.8	1716.87	1837.02	Shoulder stand	29	1	1	95.47	224.81	49.21	39.89	-47.48	-26.47	12.93	29.84	304.38	230.8	1716.87	1837.02	soccer	13	2	1	118.64	107.24	103.78	102.29	-103.78	-102.24	0.45	3.25	157.7	193.6	1097	1212	vortex	29	1
5	2	1	299.95	204.5	73.46	71.42	71.63	57.02	16.33	43	154.11	124.38	1142.8	846.98	Shoulder stand	3	1	2	176.87	96.46	62.17	45.58	-61.84	-44.77	6.42	8.55	300.29	258.12	1757.49	1879.06	soccer	21	1	1	117.21	107.21	101.65	104.28	-101.65	-104.28	0.75	-0.74	145.9	145.9	849.2	849.2	vortex	3	1
7	2	1	177.08	233.29	59.09	72.97	43.22	53.49	40.29	49.63	262.92	242.49	2244.72	1877.9	Shoulder stand	8	1	2	118.18	135.01	47.72	85.2	-44.99	-84.57	15.91	10.29	256.66	231.26	1531.47	2154.56	soccer	24	1	1	19.25	44.5	3.34	5.26	-2.36	-4.49	2.36	2.74	39.58	54.48	368.1	481.7	vortex	8	1
9	2	1	355.31	224.72	102.77	72.85	99.13	53.59	27.1	49.35	275.55	281.14	1688.45	1634.08	Shoulder stand	14	1	2	101.07	173.86	49.67	73.27	-45.42	-71.12	20.09	17.61	210.42	199.92	1574.2	912.71	soccer	25	1	1	104.6	112.22	98.18	96.74	-98.14	-96.72	2.87	1.8	153.8	168.3	960.7	1396	vortex	14	1
10	2	1	137.03	152.51	62.45	60.16	46.38	42.3	41.82	42.77	253.96	202.47	2018.71	1839.9	Shoulder stand	17	1	2	143.16	188.09	80.01	86.33	-77.05	-81.4	21.54	28.76	134.35	208.8	772.96	1093.6	soccer	26	1	1	12.59	15.12	1.87	5.8	1.86	4.52	-0.14	3.64	16.21	42.72	225.9	485.8	vortex	18	1
13	2	1	278.25	153.64	74.42	59.96	73.97	46.08	8.18	38.36	120.66	174.39	1076.34	1043.27	Shoulder stand	18	1	2	154.94	135.91	83.4	64.1	-80.79	-61.95	20.73	16.45	185.27	182.66	1114.12	1282.03	soccer	29	1	1	40.44	20.46	34.35	3.18	-34.08	-1.7	4.35	2.68	85.05	43.9	536.9	452.2	vortex	19	1
20	2	1	261.97	243.33	74.95	82.73	56.4	65.57	49.37	50.45	117.7	212.03	624.73	1216.41	Shoulder stand	19	1	2	75.21	143.88	24.72	72.07	-23.31	-71.16	8.21	11.4	233.41	258.65	1423.98	1795.93	soccer	20	2	1	80.52	76.95	63.05	68.35	-63.04	-68.35	1.31	0.08	108	121.6	742.5	1010	vortex	17	1
22	2	1	553.82	229.75	80.36	82.49	80.1	68.45	6.5	46.02	234.81	216.64	1416.12	1388.11	Shoulder stand	31	1	2	104.96	122.98	55.06	65.79	-52.24	-64.08	17.41	14.88	297.17	314.51	1940.31	1908.55	soccer	22	2	1	130.86	109.78	91.46	86.98	-91.44	-86.93	1.85	3.14	126.2	167.7	683.7	1060	vortex	31	1
23	2	1	174.22	211.47	69.65	67.83	51.48	48.39	46.91	47.53	235.64	225.05	1854.36	1021.99	Shoulder stand	33	1	2	149.57	86.14	43.57	46.5	-37.95	-44.54	21.4	13.35	266.96	244.55	1866.94	1210.97	soccer	23	2	1	89.66	86.02	80.41	79.9	-80.35	-79.89	3.09	0.68	151.1	109	1150	817.6	vortex	33	1
27	2	1	243.54	213.89	76.63	65.41	75.76	47.52	11.53	44.95	200.91	178.88	1455.03	1159.28	Shoulder stand	36	1	2	308.37	92.02	22.3	50.38	-21.54	-49.3	5.75	10.38	265.82	298.68	2222.97	1474.06	soccer	27	2	1	17.6	13.48	7.33	1.87	-7.32	-1.86	0.43	-0.22	30.15	26.45	552.7	371	vortex	36	1
28	2	1	304.7	209.61	82.21	79.85	82.14	63.81	3.47	48	254.64	218.97	1950.95	1539	Shoulder stand	37	1	2	85.92	119.42	32.42	54.31	-30.72	-51.82	10.38	16.24	303.98	275.56	2383.21	1806.18	soccer	28	2	1	165.75	129.29	132.3	105.97	-148.62	-112.77	2.71	5.34	241.4	181.1	1410	1040	vortex	37	1
3	1	2	284.7	180.99	80.43	71.94	75.11	56.33	28.75	44.74	300.29	258.12	1757.49	1879.06	Shoulder stand	5	2	1	69.88	113.61	29.46	43.22	-26.75	-36.78	12.34	22.71	154.11	124.38	1142.8	846.98	soccer	3	1	2	119.48	29.38	111.63	18.92	-111.61	-18.89	1.79	1.18	127.2	91.31	971.5	1008	vortex	5	2
8	1	2	208.4	223.6	71.55	60.48	62.71	45.53	34.46	39.81	256.66	231.26	1531.47	2154.56	Shoulder stand	7	2	1	194.59	179.46	71.58	41.92	-67.14	-36.42	24.83	20.75	262.92	242.49	2244.72	1877.9	soccer	8	1	2	89.6	95.59	85.3	90.15	-85.3	-90.14	0.84	1.47	149	149.4	898.1	799.9	vortex	7	2
14	1	2	157.65	142.12	70.18	49.56	55.56	31.17	42.87	38.53	210.42	199.92	1574.2	912.71	Shoulder stand	9	2	1	76.98	90.6	44.8	41.08	-43.48	-40.23	10.78	8.31	275.55	281.14	1688.45	1634.08	soccer	14	1	2	85.22	54.32	65.47	45.54	-65.41	-45.52	2.62	1.18	84.63	69.53	666.9	539.7	vortex	9	2
17	1	2	176.5	206.96	85.2	65.42	83.68	44.06	16.01	48.37	134.35	208.8	772.96	1093.6	Shoulder stand	10	2	1	151.01	120.68	50.5	34.07	-46.2	-29.71	20.4	16.68	253.96	202.47	2018.71	1839.9	soccer	18	1	2	122.35	118.83	96.78	113.04	-96.78	-113.03	0.4	-1.11	168	170.6	1095	1046	vortex	10	2
18	1	2	247.02	213.25	76.44	63.57	59.71	40.66	47.72	48.86	185.27	182.66	1114.12	1282.03	Shoulder stand	13	2	1	96.1	97.18	37.6	45.09	-28.17	-43.76	24.9	10.89	120.66	174.39	1076.34	1043.27	soccer	19	1	2	58.08	43.91	50.45	38.18	-50.45	-38.18	0.25	0.66	98.19	81.95	890.2	656	vortex	13	2
19	1	2	211.58	205.08	78.6	70.44	58.93	49.01	52.01	50.59	233.41	258.65	1423.98	1795.93	Shoulder stand	20	2	1	82.79	152.91	20.64	9.8	-20.43	-9.72	2.92	-1.23	117.7	212.03	624.73	1216.41	soccer	2	2	2	135.56	113.46	101.07	67.96	-128.57	-107.41	8.94	1.7	172.9	159.6	1069	1301	vortex	20	2
31	1	2	229.81	198.17	70.93	62.18	65.28	44.58	27.72	43.34	297.17	314.51	1940.31	1908.55	Shoulder stand	22	2	1	169.1	124.18	67.37	65.7	-63.41	-63.87	22.76	15.41	234.81	216.64	1416.12	1388.11	soccer	4	2	2	108.41	114.66	90.34	96.39	-90.28	-96.39	3.16	0.14	169.5	172	1256	1520	vortex	22	2
33	1	2	210.95	270.73	70.2	72.36	62.17	59.3	32.6	41.48	266.96	244.55	1866.94	1210.97	Shoulder stand	23	2	1	131.01	98.02	51.61	40.72	-47.9	-38.16	19.22	14.2	235.64	225.05	1854.36	1021.99	soccer	15	2	2	123.75	137.67	113.03	122.34	-113.02	-122.33	1.19	1.21	161.2	189.1	1480	1515	vortex	23	2
36	1	2	248.49	202.57	74.29	76.11	52.72	54.38	52.34	53.25	265.82	298.68	2222.97	1474.06	Shoulder stand	27	2	1	104.64	95.06	48.89	44.09	-45.24	-42.27	18.54	12.55	200.91	178.88	1455.03	1159.28	soccer	16	2	2	71.67	35.9	50.86	20.84	-50.84	-20.71	1.61	2.28	108.8	52.03	906.5	429.8	vortex	27	2
37	1	2	183.76	192.52	96.64	72.4	87.89	57.22	40.19	44.36	303.98	275.56	2383.21	1806.18	Shoulder stand	2	2	2	153.82	170.54	98.06	56.06	-97.63	-53.75	9.22	15.92	310.82	306.49	1814.39	2157.73	soccer	17	1	2	119.48	126.2	103.16	109.33	-103.13	-109.01	2.41	8.42	131.9	143	744.8	860.9	vortex	28	2
4	2	2	245.77	217.75	74.93	65.98	63.56	48.04	39.68	45.22	323.1	235.7	2013.91	1721.88	Shoulder stand	4	2	2	142.84	86.35	105.14	15.67	-105.12	-14.68	1.79	5.47	323.1	235.7	2013.91	1721.88	soccer	31	1	2	91.63	65.12	86.78	61.76	-86.78	-61.75	-0.38	-0.94	164.9	124.9	1290	637.3	vortex	2	2
15	2	2	10.6	171.36	6.62	69.76	5.56	57.87	3.59	38.95	227.74	158.35	1168.38	1120.5	Shoulder stand	15	2	2	136.39	135.42	79.73	85.36	-78.27	-84.07	15.21	14.77	227.74	158.35	1168.38	1120.5	soccer	33	1	2	151.5	151.52	105.11	123.46	-105.11	-123.43	0.39	3.01	170.4	177.6	1020	1110	vortex	4	2
16	2	2	237.96	224.25	67.31	66.44	42.41	44.31	52.26	49.51	224.93	252.72	1761.06	1541.39	Shoulder stand	16	2	2	77.63	89.22	52.35	49.22	-51.24	-47.72	10.7	12.04	224.93	252.72	1761.06	1541.39	soccer	36	1	2	33.26	44.84	13.91	25.8	-13.9	-25.8	0.32	-0.23	45.31	61.78	524.7	825.1	vortex	15	2
30	2	2	335.13	166.84	68.2	66.66	67.98	47.05	5.37	47.22	257.21	255.99	1560.3	1696.84	Shoulder stand	30	2	2	142.44	87.18	93.41	70.76	-92.06	-70.51	15.8	5.9	257.21	255.99	1560.3	1696.84	soccer	37	1	2	39.18	30.87	20.65	16.9	-20.64	-16.89	0.62	0.6	54.61	36.67	580.1	533	vortex	16	2
32	2	2	253.86	165.46	56.79	73.26	43.78	64.4	36.17	34.92	191.37	181.81	1177.26	1218.27	Shoulder stand	32	2	2	60.49	80.84	32.49	31	-30.74	-27.62	10.5	14.07	191.37	181.81	1177.26	1218.27	soccer	30	2	2	103.17	94.04	82.97	82.75	-82.95	-82.75	1.61	0.88	156.5	169.8	1260	1390	vortex	30	2
34	2	2	325.69	281.91	96.83	92.49	96.69	75.17	5.19	53.89	290.86	211.62	1684.42	1337.28	Shoulder stand	34	2	2	100.22	115.42	68.33	57.13	-67.95	-55.69	7.14	12.74	290.86	211.62	1684.42	1337.28	soccer	32	2	2	85.43	54.87	75.96	49.64	-75.94	-49.63	1.85	1.3	118.2	93.3	680	659	vortex	32	2
35	2	2	229.47	201.4	83.64	73.45	82.66	58.01	12.75	45.05	159.81	220.27	976.34	1130.11	Shoulder stand	35	2	2	80.27	84.85	53.64	60.45	-51.95	-59.21	13.36	12.19	159.81	220.27	976.34	1130.11	soccer	34	2	2	137.65	98.05	125.55	88.75	-125.52	-88.74	2.5	-0.99	153	151.6	859	859.2	vortex	34	2
																																35	2	2	131.95	122.83	118.32	107.9	-118.31	-107.89	1.32	1.8	146.5	120	1100	661.9	vortex	35	2
[truncated: 14 more columns]

## Sheet: Experts' scores
ID_subjects	Repetition	Group	Gender	Q5	Action	Name_action
1	1	1	1	6.25	1	Shoulder stand
1	7	1	1	6.72	1	Shoulder stand
2	1	2	2	4	1	Shoulder stand
2	7	2	2	5.6	1	Shoulder stand
3	1	1	2	7.15	1	Shoulder stand
3	7	1	2	7.15	1	Shoulder stand
4	1	2	2	5.25	1	Shoulder stand
4	7	2	2	4.75	1	Shoulder stand
5	1	2	1	6.7	1	Shoulder stand
5	7	2	1	8.4	1	Shoulder stand
6	1	1	1	3.65	1	Shoulder stand
6	7	1	1	1.6	1	Shoulder stand
7	1	2	1	7.3	1	Shoulder stand
7	7	2	1	7.5	1	Shoulder stand
8	1	1	2	7.1	1	Shoulder stand
8	7	1	2	7.35	1	Shoulder stand
9	1	2	1	3.75	1	Shoulder stand
9	7	2	1	5.35	1	Shoulder stand
10	1	2	1	3.1	1	Shoulder stand
10	7	2	1	6.3	1	Shoulder stand
12	1	1	1	4.45	1	Shoulder stand
12	7	1	1	6.85	1	Shoulder stand
13	1	2	1	4.55	1	Shoulder stand
13	7	2	1	7.05	1	Shoulder stand
14	1	1	2	6.4	1	Shoulder stand
14	7	1	2	5.85	1	Shoulder stand
15	1	2	2	1.2	1	Shoulder stand
15	7	2	2	2.6	1	Shoulder stand
16	1	2	2	3.35	1	Shoulder stand
16	7	2	2	4.2	1	Shoulder stand
17	1	1	2	0	1	Shoulder stand
17	7	1	2	0.89	1	Shoulder stand
18	1	1	2	7.6	1	Shoulder stand
18	7	1	2	7.3	1	Shoulder stand
19	1	1	2	1.4	1	Shoulder stand
19	7	1	2	4.95	1	Shoulder stand
20	1	2	1	4.95	1	Shoulder stand
20	7	2	1	5	1	Shoulder stand
21	1	1	1	6	1	Shoulder stand
21	7	1	1	6.15	1	Shoulder stand
22	1	2	1	4.05	1	Shoulder stand
22	7	2	1	3.6	1	Shoulder stand
23	1	2	1	3.05	1	Shoulder stand
23	7	2	1	4.45	1	Shoulder stand
24	1	1	1	5.1	1	Shoulder stand
24	7	1	1	5.65	1	Shoulder stand
25	1	1	1	2.2	1	Shoulder stand
25	7	1	1	2.55	1	Shoulder stand
26	1	1	1	3	1	Shoulder stand
26	7	1	1	3.9	1	Shoulder stand
27	1	2	1	3.05	1	Shoulder stand
27	7	2	1	3.5	1	Shoulder stand
28	1	2	1	4.15	1	Shoulder stand
28	7	2	1	3.9	1	Shoulder stand
29	1	1	1	4.3	1	Shoulder stand
29	7	1	1	7.3	1	Shoulder stand
30	1	2	2	2.35	1	Shoulder stand
30	7	2	2	6.5	1	Shoulder stand
31	1	1	2	5.75	1	Shoulder stand
31	7	1	2	3.65	1	Shoulder stand
32	1	2	2	3.3	1	Shoulder stand
32	7	2	2	6.5	1	Shoulder stand
33	1	1	2	3.5	1	Shoulder stand
33	7	1	2	3.45	1	Shoulder stand
34	1	2	2	2.85	1	Shoulder stand
34	7	2	2	7.05	1	Shoulder stand
35	1	2	2	1.65	1	Shoulder stand
35	7	2	2	3	1	Shoulder stand
36	1	1	2	1.7	1	Shoulder stand
36	7	1	2	4.15	1	Shoulder stand
37	1	1	2	1.85	1	Shoulder stand
37	7	1	2	6.65	1	Shoulder stand
1	1	1	1	7.15	2	Soccer
1	7	1	1	7.1	2	Soccer
2	1	2	2	1.75	2	Soccer
2	7	2	2	5.55	2	Soccer
3	1	1	2	4.05	2	Soccer
3	7	1	2	4.65	2	Soccer
4	1	2	2	1.95	2	Soccer
4	7	2	2	2.6	2	Soccer
5	1	2	1	2.2	2	Soccer
5	7	2	1	5	2	Soccer
6	1	1	1	5.85	2	Soccer
6	7	1	1	5.25	2	Soccer
7	1	2	1	6.3	2	Soccer
7	7	2	1	6.2	2	Soccer
8	1	1	2	7.05	2	Soccer
8	7	1	2	7.5	2	Soccer
9	1	2	1	3.65	2	Soccer
9	7	2	1	5.5	2	Soccer
10	1	2	1	4.4	2	Soccer
10	7	2	1	4.15	2	Soccer
12	1	1	1	2.35	2	Soccer
12	7	1	1	3.85	2	Soccer
13	1	2	1	3.4	2	Soccer
13	7	2	1	3.95	2	Soccer
14	1	1	2	5.5	2	Soccer
14	7	1	2	6.65	2	Soccer
15	1	2	2	5.25	2	Soccer
15	7	2	2	6.25	2	Soccer
16	1	2	2	4.7	2	Soccer
16	7	2	2	4.75	2	Soccer
17	1	1	2	2.55	2	Soccer
17	7	1	2	3.75	2	Soccer
18	1	1	2	5.6	2	Soccer
18	7	1	2	4.6	2	Soccer
19	1	1	2	7.7	2	Soccer
19	7	1	2	7.6	2	Soccer
20	1	2	1	3.15	2	Soccer
20	7	2	1	3.4	2	Soccer
21	1	1	1	5.85	2	Soccer
21	7	1	1	6.5	2	Soccer
22	1	2	1	1.72	2	Soccer
22	7	2	1	5.85	2	Soccer
23	1	2	1	1.9	2	Soccer
23	7	2	1	4.2	2	Soccer
24	1	1	1	3	2	Soccer
24	7	1	1	4.05	2	Soccer
25	1	1	1	5	2	Soccer
25	7	1	1	3.3	2	Soccer
26	1	1	1	6.75	2	Soccer
26	7	1	1	7.2	2	Soccer
27	1	2	1	5.65	2	Soccer
27	7	2	1	7.1	2	Soccer
29	1	1	1	8.05	2	Soccer
29	7	1	1	8.15	2	Soccer
30	1	2	2	0.75	2	Soccer
30	7	2	2	1.4	2	Soccer
31	1	1	2	3.05	2	Soccer
31	7	1	2	5	2	Soccer
32	1	2	2	4.05	2	Soccer
32	7	2	2	2.75	2	Soccer
33	1	1	2	3.65	2	Soccer
33	7	1	2	4.55	2	Soccer
34	1	2	2	2.35	2	Soccer
34	7	2	2	3.75	2	Soccer
35	1	2	2	4.95	2	Soccer
35	7	2	2	5.4	2	Soccer
36	1	1	2	4.4	2	Soccer
36	7	1	2	4.15	2	Soccer
37	1	1	2	5.9	2	Soccer
37	7	1	2	5.7	2	Soccer
1	1	1	1	7.12	3	Vortex
1	7	1	1	7.88	3	Vortex
3	1	1	2	6.11	3	Vortex
3	7	1	2	4.75	3	Vortex
6	1	1	1	5	3	Vortex
6	7	1	1	5.33	3	Vortex
8	1	1	2	3.22	3	Vortex
8	7	1	2	4.33	3	Vortex
12	1	1	1	5.17	3	Vortex
12	7	1	1	3.71	3	Vortex
14	1	1	2	4.13	3	Vortex
14	7	1	2	2.88	3	Vortex
18	1	1	2	7	3	Vortex
18	7	1	2	5	3	Vortex
19	1	1	2	5.57	3	Vortex
19	7	1	2	6.13	3	Vortex
17	1	1	2	4.83	3	Vortex
17	7	1	2	6.44	3	Vortex
21	1	1	1	6.25	3	Vortex
21	7	1	1	5.83	3	Vortex
24	1	1	1	3.1	3	Vortex
24	7	1	1	3.44	3	Vortex
25	1	1	1	4.56	3	Vortex
25	7	1	1	3.71	3	Vortex
26	1	1	1	2.6	3	Vortex
26	7	1	1	2.43	3	Vortex
29	1	1	1	3.88	3	Vortex
29	7	1	1	3	3	Vortex
31	1	1	2	5.38	3	Vortex
31	7	1	2	5.44	3	Vortex
33	1	1	2	6.2	3	Vortex
33	7	1	2	6.14	3	Vortex
36	1	1	2	3.9	3	Vortex
36	7	1	2	4.86	3	Vortex
37	1	1	2	5.67	3	Vortex
37	7	1	2	5.4	3	Vortex
2	1	2	2	3.67	3	Vortex
2	7	2	2	3.33	3	Vortex
4	1	2	2	4.33	3	Vortex
4	7	2	2	6.71	3	Vortex
5	1	2	1	4.38	3	Vortex
5	7	2	1	4.6	3	Vortex
7	1	2	1	2.67	3	Vortex
7	7	2	1	3.88	3	Vortex
9	1	2	1	6.83	3	Vortex
9	7	2	1	6	3	Vortex
10	1	2	1	5.89	3	Vortex
10	7	2	1	4.56	3	Vortex
13	1	2	1	6.56	3	Vortex
13	7	2	1	6.57	3	Vortex
15	1	2	2	6.38	3	Vortex
15	7	2	2	5.29	3	Vortex
16	1	2	2	6	3	Vortex
16	7	2	2	5.57	3	Vortex
20	1	2	1	5.56	3	Vortex
20	7	2	1	6	3	Vortex
22	1	2	1	5.13	3	Vortex
22	7	2	1	4.22	3	Vortex
23	1	2	1	5.86	3	Vortex
23	7	2	1	2.6	3	Vortex
27	1	2	1	1.89	3	Vortex
27	7	2	1	2.67	3	Vortex
28	1	2	1	5.38	3	Vortex
28	7	2	1	6.13	3	Vortex
30	1	2	2	7.17	3	Vortex
30	7	2	2	7.17	3	Vortex
32	1	2	2	6.13	3	Vortex
32	7	2	2	6.83	3	Vortex
34	1	2	2	7.14	3	Vortex
34	7	2	2	6.75	3	Vortex
35	1	2	2	5.44	3	Vortex
35	7	2	2	5.57	3	Vortex
1	1	1	1	6.2	4	Step
1	7	1	1	5.1	4	Step
2	1	2	2	5.6	4	Step
2	7	2	2	5.8	4	Step
3	1	1	2	3.4	4	Step
3	7	1	2	3.05	4	Step
4	1	2	2	4.6	4	Step
4	7	2	2	3.45	4	Step
5	1	2	1	3.95	4	Step
5	7	2	1	5.25	4	Step
6	1	1	1	2.4	4	Step
6	7	1	1	6.6	4	Step
7	1	2	1	5.1	4	Step
7	7	2	1	0.8	4	Step
8	1	1	2	5.25	4	Step
8	7	1	2	5.85	4	Step
9	1	2	1	0.2	4	Step
9	7	2	1	3.7	4	Step
10	1	2	1	1.75	4	Step
10	7	2	1	3.9	4	Step
12	1	1	1	2.95	4	Step
12	7	1	1	4	4	Step
13	1	2	1	2.4	4	Step
13	7	2	1	2.65	4	Step
14	1	1	2	3.7	4	Step
14	7	1	2	5.25	4	Step
15	1	2	2	5.5	4	Step
15	7	2	2	3.6	4	Step
16	1	2	2	2	4	Step
16	7	2	2	2.6	4	Step
17	1	1	2	5.85	4	Step
17	7	1	2	5	4	Step
18	1	1	2	6.15	4	Step
18	7	1	2	2.3	4	Step
19	1	1	2	2.55	4	Step
19	7	1	2	6.4	4	Step
20	1	2	1	5.35	4	Step
20	7	2	1	4.75	4	Step
21	1	1	1	7.35	4	Step
21	7	1	1	6.35	4	Step
22	1	2	1	3.7	4	Step
22	7	2	1	4.8	4	Step
23	1	2	1	5.3	4	Step
23	7	2	1	4.3	4	Step
24	1	1	1	5.05	4	Step
24	7	1	1	4.85	4	Step
25	1	1	1	5.6	4	Step
25	7	1	1	5.85	4	Step
26	1	1	1	4.1	4	Step
26	7	1	1	2.7	4	Step
27	1	2	1	6.5	4	Step
27	7	2	1	4.3	4	Step
28	1	2	1	5.4	4	Step
28	7	2	1	3.8	4	Step
29	1	1	1	2.8	4	Step
29	7	1	1	5.75	4	Step
30	1	2	2	4.1	4	Step
30	7	2	2	5.25	4	Step
31	1	1	2	6.05	4	Step
31	7	1	2	4.8	4	Step
32	1	2	2	6.25	4	Step
32	7	2	2	5.95	4	Step
33	1	1	2	2.95	4	Step
33	7	1	2	3.7	4	Step
34	1	2	2	2.25	4	Step
34	7	2	2	6.35	4	Step
35	1	2	2	5.2	4	Step
35	7	2	2	3.05	4	Step
36	1	1	2	5.25	4	Step
36	7	1	2	5.05	4	Step
37	1	1	2	2.6	4	Step
37	7	1	2	5.75	4	Step
